# Supplementary material for: Galla Chinensis Polyphenol-Loaded Hemostatic Granules for Rapid Hemostasis, Antibacterial Action, and Wound Healing Promotion
Source: J Funct Biomater. 2026 May 25;17(6):260. doi: 10.3390/jfb17060260 (PMC13302018; doi:10.3390/jfb17060260)
Supplement: Supplementary file 1 [file jfb-17-00260-s001.zip]

Archive with 1 entries (1 files):
- jfb-4324664-supplementary.pdf
